# Supplementary material for: Chemoinformatic Screening for the Selection of Potential Senolytic Compounds from Natural Products
Source: Biomolecules. 2021 Mar 22;11(3):467. doi: 10.3390/biom11030467 (PMC8004226; doi:10.3390/biom11030467)
Supplement: Supplementary file 1 [file biomolecules-11-00467-s001.zip]

Archive with 2 entries (2 files):
- supplementary material.xlsx
- supplementary_figures.pdf
